# Supplementary material for: Mechanism of selective recognition of Lys48-linked polyubiquitin by macrocyclic peptide inhibitors of proteasomal degradation
Source: Nat Commun. 2023 Nov 8;14:7212. doi: 10.1038/s41467-023-43025-4 (PMC10632358; doi:10.1038/s41467-023-43025-4)
Supplement: Supplementary file 3 — Source Data [file 41467_2023_43025_MOESM3_ESM.xlsx]

## Sheet: Fig 3a
Uncropped gels

## Sheet: Fig 3b
Uncropped gels

## Sheet: Fig 3c
Uncropped gels

## Sheet: Fig 3d
Uncropped gels

## Sheet: Fig 3e
Uncropped gel
														Ub4		Ub3		Ub
													time(hr)	mean	sd	mean	sd	mean	sd
													1	1	0	0	0	0	0
													2	0.3439	0.09736	0.21217	0.03567	0.44393	0.06381
													3	0.24088	0.07809	0.28362	0.04676	0.47551	0.04102
													4	0.11323	0.02299	0.28932	0.09394	0.59745	0.07135
													The data represent intensities as a fraction of the total intensity of the Ub, Ub3, and Ub4 bands
													The data represent mean and standard deviations among three attempts to quantitate gel bands using ImageJ.
													The results of individual attempts (shown as gray dots on the plot):
															Ub4				Ub3				Ub
													time(hr)	#1	#2	#3		#1	#2	#3		#1	#2	#3
													1	1	1	1		1	1	1		1	1	1
													2	0.2814	0.26889	0.4814		0.24649	0.22702	0.16299		0.4721	0.50409	0.35561
													3	0.181	0.19045	0.35118		0.29228	0.33605	0.22251		0.52672	0.4735	0.4263
													4	0.09741	0.09655	0.14575		0.33422	0.37515	0.15859		0.56838	0.5283	0.69566
														Graphs plotted in OriginPro v.8

## Sheet: Fig 3f
Uncropped gel

## Sheet: Fig 3g
Uncropped gel

## Sheet: Fig 4a
Uncropped gel

## Sheet: Fig 4b
Uncropped gel

## Sheet: Fig 4c
	Figure 4 panel c
			Monomer		Dimer		Trimer		Tetramer
			mean	sd	mean	sd	mean	sd	mean	sd
		Time (min)
		0	1	0.08832	0	0	0	0	0	0
		10	0.84711	0.05775	0.15289	0.11895	0	0	0	0
		20	0.71671	0.04315	0.28329	0.10141	0	0	0	0
		30	0.57514	0.05437	0.34079	0.0454	0.08407	0.01525	0	0
		40	0.40305	0.05146	0.34452	0.05238	0.22343	0.00601	0.02901	0.09113
		50	0.24091	0.07797	0.32638	0.05605	0.39964	0.02503	0.03307	0.07947
		60	0.0972	0.0961	0.27773	0.04432	0.56455	0.03709	0.06052	0.17818
		70	0.04888	0.21681	0.24014	0.07431	0.61308	0.02597	0.0979	0.28279
		80	0.00576	0.10397	0.23651	0.033	0.64639	0.03287	0.11134	0.09901
		90	0.00455	0.17212	0.22353	0.025	0.65735	0.03585	0.11457	0.16933
		The data represent intensities as a fraction of the total intensity of the Ub, Ub3, and Ub4 bands
		The data represent mean and standard deviations among three attempts to quantitate gel bands using ImageJ.
		The results of individual attempts (shown as gray dots on the plot):
				Monomer				Dimer				Trimer				Tetramer
		Attempt	#1	#2	#3		#1	#2	#3		#1	#2	#3		#1	#2	#3
		Time (min)
		0	1	1	1		0	0	0		0	0	0		0	0	0
		10	0.87845	0.83024	0.83469		0.12155	0.16976	0.16531		0	0	0		0	0	0
		20	0.76305	0.69242	0.69888		0.23695	0.30758	0.30112		0	0	0		0	0	0
		30	0.60793	0.57929	0.53577		0.30986	0.34156	0.37251		0.08221	0.07915	0.09172		0	0	0
		40	0.42535	0.41116	0.3718		0.31717	0.3483	0.36737		0.23079	0.20782	0.23371		0.02668	0.03272	0.02712
		50	0.24243	0.26393	0.21347		0.29195	0.33759	0.34903		0.43475	0.36161	0.40645		0.03087	0.03687	0.03105
		60	0.09583	0.11013	0.08383		0.24888	0.28154	0.30441		0.60892	0.52693	0.55997		0.04637	0.0814	0.05179
		70	0.02803	0.0628	0.05292		0.21807	0.2467	0.25441		0.68746	0.54442	0.62187		0.06645	0.14608	0.0708
		80	0.00502	0.00685	0.00532		0.21756	0.2325	0.26099		0.68099	0.62941	0.62876		0.09644	0.13123	0.10493
		90	0.00346	0.00606	0.004		0.20842	0.21616	0.24846		0.69613	0.62601	0.65131		0.09199	0.15177	0.09623
		Graphs plotted in OriginPro v.8

[truncated: 13 more sheets: Fig 4d, Fig 6b, Fig 7c, Fig 7d, SuppFig 1c, SuppFig 1d, SuppFig 3d, SuppFig 3e, SuppFig 6a, SuppFig 6b, SuppFig 6c, SuppFig 6d, SuppFig 7]
